# Supplementary material for: Evaluation of Factors Associated with Adverse Drug Events in South Korea Using a Population-Based Database
Source: J Clin Med. 2022 Oct 23;11(21):6248. doi: 10.3390/jcm11216248 (PMC9657773; doi:10.3390/jcm11216248)
Supplement: Supplementary file 1 [file jcm-11-06248-s001.zip]

Archive with 1 entries (1 files):
- jcm-1929697-supplementary.pdf
